# Supplementary material for: Aspergillus oryzae and Aspergillus niger Co-Cultivation Extract Affects In Vitro Degradation, Fermentation Characteristics, and Bacterial Composition in a Diet-Specific Manner
Source: Animals (Basel). 2021 Apr 26;11(5):1248. doi: 10.3390/ani11051248 (PMC8145302; doi:10.3390/ani11051248)
Supplement: Supplementary file 1 [file animals-11-01248-s001.zip]

Archive with 1 entries (1 files):
- animals-1167397-SI-final.pdf
